# Supplementary material for: The Comparative Root System Architecture of Declining and Non-Declining Trees in Two Apple Orchards in New York
Source: Plants (Basel). 2023 Jul 14;12(14):2644. doi: 10.3390/plants12142644 (PMC10383163; doi:10.3390/plants12142644)
Supplement: Supplementary file 1 [file plants-12-02644-s001.zip]

Archive with 1 entries (1 files):
- plants-2498779-supplementary.pdf
